# Supplementary material for: FIGNL1 AAA+ ATPase remodels RAD51 and DMC1 filaments in pre-meiotic DNA replication and meiotic recombination
Source: Nat Commun. 2023 Oct 27;14:6857. doi: 10.1038/s41467-023-42576-w (PMC10611733; doi:10.1038/s41467-023-42576-w)
Supplement: Supplementary file 4 — Source Data [file 41467_2023_42576_MOESM4_ESM.xlsx]

## Sheet: Fig.1c testis size
Testis weight (mg), body weight (g) and testis size (as % body wejght) of each animal
Cre-; +/+				Cre+; +/+				Cre-; F/-				Cre+; F/-
body weight	testis weight (mg)	testis weight (mg)	Testis size (as % body wejght)	body weight	testis weight (mg)	testis weight (mg)	Testis size (as % body wejght)	body weight	testis weight (mg)	testis weight (mg)	Testis size (as % body wejght)	body weight	testis weight (mg)	testis weight (mg)	Testis size (as % body wejght)
27.17	97.7	95.8	0.712183	25.74	105.2	109.5	0.83411	20.12	71	80.1	0.750994	21.95	33	33.5	0.302961
26.4	86.3	87.1	0.656818	26.09	97.5	96.2	0.74243	27.12	108.2	110.7	0.807153	25.54	43.5	43	0.338684
23.93	86	83.9	0.709987	27.44	108.3	115.3	0.814869	31.71	91	109.8	0.633239	27.67	49.3	47.9	0.351283
21.52	85.7	83.6	0.78671	26.94	102.3	105.1	0.769859	25.99	99.6	102	0.775683	21.55	35	40.6	0.350812
29.35	105.1	109.3	0.730494	28.04	113.7	113.4	0.809914	26.69	112.3	110.5	0.83477	26.81	47.8	46.6	0.352107
29.94	105.1	96.3	0.672679	26.63	79.5	86.6	0.623733	30.1	114.6	114.2	0.760133	25.64	43.5	46.3	0.350234
				24.95	94.9	88.3	0.734269					25.97	45.3	45.3	0.348864

## Sheet: Fig.1d testis Western
An uncropped immunoblotting image for FIGNL1 (top) and α-tubulin (bottom) shown in Fig. 1d

## Sheet: Fig.1e sperm count
Sperm count (x10^6) of each animal
Cre+; +/+	Cre+; F/-
32.34	3.56
33.88	7.56
32.84	12.78

## Sheet: Fig.1g stage distribution 
Distribution of different meiotic prophase I stages in each animal
	%
	L	Z	P	D
WT #1	4.9	16.7	55.9	22.5
WT #2	8.7	14.4	44.2	32.7
WT #3	18.7	29.7	34	17.7
MUT #1	26	33.7	23.1	17.3
MUT #2	33	42	20	5
MUT #3	29.7	33.7	24.8	11.9
	number of cells
	L	Z	P	D	total
WT #1	5	17	57	23	102
WT #2	9	15	46	34	104
WT #3	39	62	71	37	209
MUT #1	27	35	24	18	104
MUT #2	33	42	20	5	100
MUT #3	60	68	50	24	202

## Sheet: Fig.1h FIGNL1-positive
Distribution of FIGNL1-positive and -negative spermatocytes in each animal
	%
	L/Z	P/D
WT #1	100	100
WT #2	98.13	100
MUT #1	25.15	100
MUT #2	27.72	98.2
	number of cells
	L/Z		P/D
	positive	negative	positive	negative
WT #1	105	0	114	0
WT #2	105	2	123	0
MUT #1	42	125	110	0
MUT #2	51	133	109	2

## Sheet: Fig.1j synapsis
Frequency of synapsis defects in each animal
	%
	non-homologous	multi/self
WT #1	9.8	4.3
WT #2	18	0
WT #3	12.9	5
MUT #1	65.7	21.9
MUT #2	67.9	19.3
MUT #3	69.6	39.3
	number of cells
	non-homologous		multi/self
	defective	normal	defective	normal
WT #1	9	83	4	88
WT #2	20	91	0	111
WT #3	13	81	5	96
MUT #1	69	36	23	82
MUT #2	74	35	21	88
MUT #3	78	34	44	68

## Sheet: Fig.2b RPA2
RPA2 focus numbers
WT EL	MUT EL	WT L+LL	MUT L+LL	WT EZ	MUT EZ	WT MZ	MUT MZ	WT LZ	MUT LZ
24	23	87	374	304	492	393	429	401	285
80	41	145	508	352	425	404	414	332	324
31	145	218	273	299	354	457	390	359	250
64	30	210	381	343	408	454	426	419	403
260	42	187	246	327	393	375	268	418	341
43	77	161	189	374	459	426	382	325	353
39	23	220	193	458	394	444	254	385	285
48	13	186	202	301	352	416	501	387	302
207	121	259	120	303	455	425	411	360	272
71	233	249	430	372	401	438	415	353	307
25	41	151	79	407	274	395	389	340	302
33	10	206	339	336	347	412	330	368	333
57	185	146		462	412	448	422	353	298
17	113	192		307	537	433	293	303	260
41	60	220		354	566	425	352	320	273
137	59	318		345	496	383	333	404	308
40	18	229		490		356	387	398	301
179	44	290		284		397	262	388	261
21	102	257				451	292	390	245
31	46	156				478	358	355	275
65	163	179					352	357	308
123	101	261					306	340	291
84	198	175					286	337	301
213	39	177					320	347	294
29	211	174					318	381	269
189	151	177					412	263	208
43		170					345		268
134		180					318		249
221		132					287		376
181		46					443		272
6		206					460		267
		107					414		380
		231					243		206
		327
		252
		222
		340
		271
		240
		265	432
		329	461
		236	342
		232	545
		310	442
			480
			335
			383
			318
			446
			395
			414
			441
			415
			381
			435
			500
			430
			419
			432
			426
			568
			427
			451
			535
			531
			467
			389
79	110	236	223	348	399	347	417	310	273
50	53	117	355	375	430	368	286	241	213
45	156	158	222	359	467	309	254	357
17	120		230	338	382	355	284	305	227
115	78	141	354	374		361	244	293	252
78	86	210	306	359	407	336	313	331	241
89	191	308	193	337		340	227	319	269
269	66		186	337	428	336		321	328
64	198	239	357	325	364	384	235	336	253
65	129	91	285	334	395	371	246	285	397
190	27	274	213	333	336	340	243	312	311
54	152	295	317	344	444	377	258	362	218
103	89	128	333	367	412	346	298	284	250
91	6	301	375	342	425	340	272	306	384
69	10	242	252	351	353	323	247	294	255
181	63	309	297	312	455	337		337
49	212	245		358	411	366	227	346	340
56	36	102		355	314	334	263	305	234
88	193	156		330	402	354	356	277	293
85	36	241			361	322	359	289	225
28	155	272			392	327	465	275	321
30	33	279			377	354	324		260
46	44	312				353	258		227
	111	377				331	280		267
	173	289				329	347		198
	23	133				348			232
		132				320	236		281
		187				338	363		254
		117					297		287
		150					295		338
		331					291		217
		305							236
		311							229
		269
		179
		357	389
		351	380
		274	423
		252	424
		228	388
		325	391
			359
			372
			436
			427
			426
			345
			385
			436
			397
			370
			424
			376

## Sheet: Fig.2d MSH4
MSH4 focus numbers
WT MZ	MUT MZ
32	11
40	20
30	31
40	21
45	33
37	39
30	42
51	23
40	37
63	41
59	27
66	37
63	49
71	34
93	48
85	37
92	49
84	68
96	23
114	45
72	41
78	26
106	42
97	43
122	12
131	54
88	45
102	63
134	59
149	55
116	44
104	31
117	52
130	54
85	47
128	40
109	42
129	88
150	53
119	60
139	52
158	57
147	51
149	78
95	91
156	57
152	94
	71
	40
	75
	95
23	41
37	33
40	25
34	20
35	42
40	36
46	32
33	28
55	41
37	54
47	43
76
62	29
84	40
59	53
67	61
56	72
57	60
72	32
71	23
67
111	49
54	37
71	55
96	60
112	44
115	48
	29
107	56
117	32
157	22
129	36
145	86
127	60
118	66
	55
134	78
135	67
152	26
124	52
128	82
145	82
151	59
166	39
142	87
137	90
160	44
142	73
170	105
195	141
138
180
205
132
118
164
158
176
149
200
188
150
158
160
196
151
178

## Sheet: Fig.2e MSH4-SC
MSH4 focus number and total SC length
WT	0.89216	MUT	0.580947
No. of foci	SC length (um)	No. of foci	SC length (um)
30	40.086	27	41.419
40	40.535	37	43.797
45	45.116	49	45.31
37	46.587	34	49.694
30	46.814	48	53.005
51	48.987	37	54.872
40	53.186	49	55.219
63	59.309	68	55.302
59	61.587	23	56.907
66	64.963	45	56.983
63	66.621	41	58.839
71	69.301	26	59.262
93	90.948	42	60.613
85	93.585	43	61.221
92	94.782	12	62.779
84	101.461	54	63.314
96	103.091	45	64.052
114	107.184	63	64.883
72	109.848	59	68.636
78	110.573	55	69.86
106	111.617	44	70.63
97	111.682	31	71.217
122	111.855	52	71.651
131	119.347	54	72.306
		47	78.641
		40	80.512
		42	82.333
		88	82.387
		53	83.553
		60	84.554
		52	86.696
		57	86.748
		51	87.28
		78	88.419
		91	88.593
		57	92.884
		94	98.562
		71	99.142
		40	99.188
		75	108.366
		95	112.799
40	45.574	41	42.496
46	46.253	54	44.678
33	46.685	43	47.444
55	49.33
37	50.446	29	51.977
47	55.325	40	53.805
76	58.551	53	57.842
62	62.042	61	58.679
84	64.648	72	58.856
59	67.351	60	60.447
67	68.368	32	62.681
56	68.578	23	63.528
57	73.001
72	73.42	49	64.348
71	76.101	37	64.488
67	81.22	55	64.857
111	81.7	60	66.238
54	83.415	44	66.526
71	83.594	48	67.15
96	87.048	29	68.318
112	88.66	56	68.566
115	90.041	32	69.559
		22	72.095
107	108.172	36	75.135
117	111.616	86	75.396
157	111.95	60	75.953
129	114.542	66	77.722
145	114.596	55	79.353
127	116.495	78	82.425
118	117.03	67	83.094
		26	84.586
134	118.662	52	87.72
135	120.231	82	91.987
		82	93.083
		59	99.056
		39	100.14
		87	101.83
		90	103.808
		44	105.742
		73	113.236
		105	118.603

## Sheet: Fig.2f MSH4 per SC
MSH4 focus density (foci per um SC)
WT	MUT
0.75	0.65
0.99	0.84
1	1.08
0.79	0.68
0.64	0.91
1.04	0.67
0.75	0.89
1.06	1.23
0.96	0.4
1.02	0.79
0.95	0.7
1.02	0.44
1.02	0.69
0.91	0.7
0.97	0.19
0.83	0.85
0.93	0.7
1.06	0.97
0.66	0.86
0.71	0.79
0.95	0.62
0.87	0.44
1.09	0.73
1.1	0.75
	0.6
	0.5
	0.51
	1.07
	0.63
	0.71
	0.6
	0.66
	0.58
	0.88
	1.03
	0.61
	0.95
	0.72
	0.4
	0.69
	0.84
0.88	0.96
0.99	1.21
0.71	0.91
1.11
0.73	0.56
0.85	0.74
1.3	0.92
1	1.04
1.3	1.22
0.88	0.99
0.98	0.51
0.82	0.36
0.78
0.98	0.76
0.93	0.57
0.82	0.85
1.36	0.91
0.65	0.66
0.85	0.71
1.1	0.42
1.26	0.82
1.28	0.46
	0.31
0.99	0.48
1.05	1.14
1.4	0.79
1.13	0.85
1.27	0.69
1.09	0.95
1.01	0.81
	0.31
1.13	0.59
1.12	0.89
	0.88
	0.6
	0.39
	0.85
	0.87
	0.42
	0.64
	0.89

[truncated: 28 more sheets: Fig.3b DMC1, Fig.3d RAD51, Fig.3e-f RAD51-DMC1 colofoci, Fig.4b RAD51 preS, Fig.4d DMC1 preS, Fig.5b RAD51 Spo11KO, Fig.5d DMC1 Spo11KO, Fig.5f-g RAD51-DMC1 Spo11KO, Fig.6d-e RAD51-RPA2, Fig.7b RAD51 Swsap1KO, Fig.7d DMC1 Swsap1KO, Fig.8a EMSA gel, Fig.8b  EMSA, Fig.S2b gH2AX, Fig.S3a RAD51 intensity, Fig.S3b DMC1 intensity, Fig.S4b-c IdU-RAD51, Fig.S4d RAD51-EdU, Fig.S5b-c EdU-DMC1, Fig.S6b RPA2 preS …]
